# Supplementary material for: Development and Validation of a LC–MS/MS-Based Assay for Quantification of Free and Total Omega 3 and 6 Fatty Acids from Human Plasma
Source: Molecules. 2019 Jan 20;24(2):360. doi: 10.3390/molecules24020360 (PMC6359656; doi:10.3390/molecules24020360)
Supplement: Supplementary file 1 [file molecules-24-00360-s001.zip]

Archive with 4 entries (3 files):
- supple-molecules-422910/
- supple-molecules-422910/Supplementary material 1.pdf
- supple-molecules-422910/Supplementary material 2.pdf
- supple-molecules-422910/Supplementary material 3.pdf
